# Supplementary material for: Divergent polo box domains underpin the unique kinetoplastid kinetochore
Source: Open Biol. 2016 Mar 16;6(3):150206. doi: 10.1098/rsob.150206 (PMC4821238; doi:10.1098/rsob.150206)
Supplement: Nerusheva_tableS1.xlsx [file rsob150206supp1.xlsx]

## Sheet: Sheet1
Tritryp Sys ID	Comments	Common contaminant (found in IP/MS of YFP-RPA2 or other un-related proteins)	Number of peptides detected in KKT20 IP/MS	Coverage	Annotation in TriTrypDB	Protein Length
Tb927.1.2330		*	30	30.8	beta tubulin	442
Tb927.10.1620		*	22	22.9	phosphoserine/threonine/tyrosine-binding protein, putative	555
Tb927.8.3680	KKT4		21	22.3	hypothetical protein, conserved	645
Tb927.1.2340		*	14	31.5	alpha tubulin	451
Tb927.10.8940		*	13	22.4	hypothetical protein, conserved	411
Tb927.6.4280		*	10	18.1	glyceraldehyde 3-phosphate dehydrogenase, glycosomal	359
Tb927.10.10460		*	6	17	histone H2B, putative	112
Tb927.10.6060	UMSBP2: Nuclear signal without obvious enrichment at kinetochore by N-terminal YFP-tagging (BA, data not shown)		5	31.9	universal minicircle sequence binding protein (UMSBP), putative,DNA-binding protein HEXBP, putative,zinc finger protein	213
Tb927.10.6330	KKT1		5	3	hypothetical protein, conserved	1594
Tb927.11.10520	KKT2		4	5.8	protein kinase, putative,tyrosine kinase, putative	1260
Tb927.2.2510		*	4	16.3	voltage-dependent anion-selective channel	270
Tb927.1.3910	APC/C subunit APC8/Cdc23		4	4.2	hypothetical protein, conserved	907
Tb927.10.2100		*	4	6.5	elongation factor 1-alpha,EF-1-alpha	449
Tb927.10.6070		*	4	19.3	universal minicircle sequence binding protein (UMSBP), putative,predicted zinc finger protein	140
Tb927.8.3530		*	2	7.3	glycerol-3-phosphate dehydrogenase [NAD ], glycosomal	354
Tb927.11.12210		*	2	7.9	hypothetical protein, conserved	291
Tb927.11.17000		*	2	3.3	hypothetical protein, conserved,leucine-rich repeat protein (LRRP), putative	1004
Tb927.1.2260		*	2	14.7	calpain-like protein fragment, putative	129
Tb927.10.10280		*	2	63.8	microtubule-associated protein, putative	2371
Tb927.4.5030	PP1-3: Weak signal throughout cell body with weak basal body signal by N-terminal YFP-tagging (BA, data not shown)		2	7.8	protein phosphatase 1	346
Tb927.8.4140	APC/C subunit AP3		2	5.3	hypothetical protein, conserved	415
